# Supplementary material for: Streamlined Postprocessing of NMR Structures with the Molecular Restrainer: A Universal Tool for High-Quality Protein–Ligand Models and Non-Standard Amino Acid Residues
Source: Int J Mol Sci. 2025 May 26;26(11):5091. doi: 10.3390/ijms26115091 (PMC12155397; doi:10.3390/ijms26115091)
Supplement: Supplementary file 1 [file ijms-26-05091-s001.zip]

Archive with 1 entries (1 files):
- ijms-3576460-supplementary.pdf
